# Supplementary material for: Fluorescence of 2-Hydroxy Chalcone Analogs with Extended Conjugation: ESIPT vs. ICT Pathways
Source: Molecules. 2024 Dec 18;29(24):5972. doi: 10.3390/molecules29245972 (PMC11677836; doi:10.3390/molecules29245972)
Supplement: Supplementary file 1 [file molecules-29-05972-s001.zip]

Archive with 1 entries (1 files):
- molecules-3355087-supplementary.pdf
